# Supplementary material for: Single cell transcriptional perturbome in pluripotent stem cell models
Source: Mol Syst Biol. 2025 Dec 10;22(2):179–227. doi: 10.1038/s44320-025-00172-8 (PMC12864791; doi:10.1038/s44320-025-00172-8)
Supplement: Supplementary file 3 — Source data Fig. 1 [file 44320_2025_172_MOESM3_ESM.zip]

Archive with 10 entries (9 files):
- Figure1/
- __MACOSX/._Figure1
- Figure1/1B.xlsx
- __MACOSX/Figure1/._1B.xlsx
- Figure1/.DS_Store
- __MACOSX/Figure1/._.DS_Store
- Figure1/1C.xlsx
- __MACOSX/Figure1/._1C.xlsx
- Figure1/1G.xlsx
- __MACOSX/Figure1/._1G.xlsx
