# Supplementary material for: Single cell transcriptional perturbome in pluripotent stem cell models
Source: Mol Syst Biol. 2025 Dec 10;22(2):179–227. doi: 10.1038/s44320-025-00172-8 (PMC12864791; doi:10.1038/s44320-025-00172-8)
Supplement: Supplementary file 3 — Source data Fig. 1 [file 44320_2025_172_MOESM3_ESM.zip › Figure1/1B.xlsx]

## Sheet: Sheet1
	CHD7_3	KMT2D_4	NKX2.5_3
CHD7_3	838	1	1
NKX2.5_3	1696	1	1
KMT2D_4	13	1392	1
