# Supplementary material for: Single cell transcriptional perturbome in pluripotent stem cell models
Source: Mol Syst Biol. 2025 Dec 10;22(2):179–227. doi: 10.1038/s44320-025-00172-8 (PMC12864791; doi:10.1038/s44320-025-00172-8)
Supplement: Supplementary file 3 — Source data Fig. 1 [file 44320_2025_172_MOESM3_ESM.zip › Figure1/1C.xlsx]

## Sheet: Sheet1
	% shRNA
CHD7.1	2.86
CHD7.2	0.95
CHD7.3	1.9
CHD7.4	2.86
GATA4.1a	13.33
GATA4.1b	10.48
GATA4.2	0.48
GATA4.3	8.1
KMT2D.1	1.9
KMT2D.2	7.62
KMT2D.3	1.9
KMT2D.4	2.38
NKX2.5.1a	3.81
NKX2.5.1b	0.95
NKX2.5.2	4.76
NKX2.5.3	9.52
SMAD2.1	5.71
SMAD2.2	4.29
SMAD2.3	3.33
SMAD2.4	2.86
B2M	3.81
EGFP	0.95
SCR	5.24
