# Supplementary material for: Single cell transcriptional perturbome in pluripotent stem cell models
Source: Mol Syst Biol. 2025 Dec 10;22(2):179–227. doi: 10.1038/s44320-025-00172-8 (PMC12864791; doi:10.1038/s44320-025-00172-8)
Supplement: Supplementary file 3 — Source data Fig. 1 [file 44320_2025_172_MOESM3_ESM.zip › Figure1/1G.xlsx]

## Sheet: Sheet1
shRNA clone	clone sequence	tot n cells	% shRNA
CHD7.1	CTTCTTTC_CHD7_CTCGCT	88	2.55294
CHD7.1	CTTCTTTC_CHD7_CAAAGA	1	0.0290107
CHD7.3	TTCGTCAT_CHD7_AGCCCT	2	0.0580215
CHD7.3	TTCGTCAT_CHD7_CTCCTA	1	0.0290107
CHD7.4	ATCTCTCA_CHD7_GTGGGG	11	0.319118
CHD7.4	ATCTCTCA_CHD7_CGGTAG	9	0.261097
GATA4.1a	AGGCGAGA_GATA4_GACTGG	3	0.0870322
GATA4.1a	AGGCGAGA_GATA4_ATGCCG	2	0.0580215
GATA4.1b	CATTCGGC_GATA4_CCTCAT	324	9.39948
GATA4.1b	CATTCGGC_GATA4_GACATT	71	2.05976
GATA4.1b	CATTCGGC_GATA4_GAGTGG	19	0.551204
GATA4.1b	CATTCGGC_GATA4_AAACCC	11	0.319118
GATA4.1b	CATTCGGC_GATA4_GTATAA	8	0.232086
GATA4.1b	CATTCGGC_GATA4_AAAAAT	1	0.0290107
GATA4.1b	CATTCGGC_GATA4_AGGGCG	1	0.0290107
GATA4.3	CACAGATA_GATA4_GTCTAA	539	15.6368
GATA4.3	CACAGATA_GATA4_TTAGTA	223	6.46939
GATA4.3	CACAGATA_GATA4_CTTCGG	32	0.928343
KMT2D.1	ACAATCTC_KMT2D_CGCGAG	267	7.74587
KMT2D.1	ACAATCTC_KMT2D_TAAACT	3	0.0870322
KMT2D.2	TCGGAGCA_KMT2D_ATATTG	40	1.16043
KMT2D.2	TCGGAGCA_KMT2D_ATTCGC	9	0.261097
KMT2D.2	TCGGAGCA_KMT2D_AGTGAT	8	0.232086
KMT2D.2	TCGGAGCA_KMT2D_GTCCGA	4	0.116043
KMT2D.3	ATCCGTAT_KMT2D_TTTGAC	23	0.667247
KMT2D.4	GAGACCAT_KMT2D_ATTAGT	1	0.0290107
NKX2.5.1a	CTGCAGTA_NKX2.5_CAGGTG	16	0.464172
NKX2.5.1a	CTGCAGTA_NKX2.5_TGGTGA	2	0.0580215
NKX2.5.2	CGTGATGC_NKX2.5_TCAACC	599	17.3774
NKX2.5.2	CGTGATGC_NKX2.5_ACAGTG	4	0.116043
NKX2.5.3	TGATTCAG_NKX2.5_TATGAC	16	0.464172
NKX2.5.3	TGATTCAG_NKX2.5_ATTTCT	10	0.290107
NKX2.5.3	TGATTCAG_NKX2.5_ACCAAG	8	0.232086
NKX2.5.3	TGATTCAG_NKX2.5_GTCACT	2	0.0580215
NKX2.5.3	TGATTCAG_NKX2.5_TCCTGT	2	0.0580215
SMAD2.1	CAAGAGCC_SMAD2_CATCGT	9	0.261097
SMAD2.2	AACCGGAG_SMAD2_TCTATT	100	2.90107
SMAD2.3	GAAGTTCG_SMAD2_ACGAGA	13	0.37714
SMAD2.3	GAAGTTCG_SMAD2_GTCGCG	9	0.261097
SMAD2.4	GCGGAACT_SMAD2_AGACTC	784	22.7444
SMAD2.4	GCGGAACT_SMAD2_CTGTTG	1	0.0290107
B2M	TGGAACTG_B2M_AAGTTG	48	1.39252
B2M	TGGAACTG_B2M_AGCCTT	4	0.116043
SCR	GCCTGTGT_SCR_ACGGTC	114	3.30722
SCR	GCCTGTGT_SCR_AGGCCT	5	0.145054
tot		3447
