# Supplementary material for: Single cell transcriptional perturbome in pluripotent stem cell models
Source: Mol Syst Biol. 2025 Dec 10;22(2):179–227. doi: 10.1038/s44320-025-00172-8 (PMC12864791; doi:10.1038/s44320-025-00172-8)
Supplement: Supplementary file 4 — Source data Fig. 3 [file 44320_2025_172_MOESM4_ESM.zip]

Archive with 8 entries (6 files):
- Figure3/
- __MACOSX/._Figure3
- Figure3/3B/
- __MACOSX/Figure3/._3B
- Figure3/.DS_Store
- __MACOSX/Figure3/._.DS_Store
- Figure3/3B/3B_RTQPCR.xlsx
- __MACOSX/Figure3/3B/._3B_RTQPCR.xlsx
