# Supplementary material for: Single cell transcriptional perturbome in pluripotent stem cell models
Source: Mol Syst Biol. 2025 Dec 10;22(2):179–227. doi: 10.1038/s44320-025-00172-8 (PMC12864791; doi:10.1038/s44320-025-00172-8)
Supplement: Supplementary file 4 — Source data Fig. 3 [file 44320_2025_172_MOESM4_ESM.zip › Figure3/3B/3B_RTQPCR.xlsx]

## Sheet: B RT-qPCR
	Pool 1		Pool 2
	R1	R2	R1	R2
Early	128.873	173.207	57.13	91.393	ZIC1
Middle	20.993	17.313	14.787	21.57
Late	64.23	68.503	19.157	34.487
Early	3285.46	5575.68	2492.17	4739.28	POU5F1
Middle	2269.68	4041.49	2155.08	4579
Late	2389.97	4352.48	2430.71	4365.16
