# Supplementary material for: Single cell transcriptional perturbome in pluripotent stem cell models
Source: Mol Syst Biol. 2025 Dec 10;22(2):179–227. doi: 10.1038/s44320-025-00172-8 (PMC12864791; doi:10.1038/s44320-025-00172-8)
Supplement: Supplementary file 5 — Source data Fig. 4 [file 44320_2025_172_MOESM5_ESM.zip]

Archive with 50 entries (46 files):
- Figure4/
- __MACOSX/._Figure4
- Figure4/.DS_Store
- __MACOSX/Figure4/._.DS_Store
- Figure4/4B/
- __MACOSX/Figure4/._4B
- Figure4/4B/.DS_Store
- __MACOSX/Figure4/4B/._.DS_Store
- Figure4/4B/B_TET_BOTTOM/
- __MACOSX/Figure4/4B/._B_TET_BOTTOM
- Figure4/4B/B_CTR_TOP/
- __MACOSX/Figure4/4B/._B_CTR_TOP
- Figure4/4B/README.rtf
- __MACOSX/Figure4/4B/._README.rtf
- Figure4/4B/B_TET_BOTTOM/foxg1_BW.tiff
- __MACOSX/Figure4/4B/B_TET_BOTTOM/._foxg1_BW.tiff
- Figure4/4B/B_TET_BOTTOM/.DS_Store
- __MACOSX/Figure4/4B/B_TET_BOTTOM/._.DS_Store
- Figure4/4B/B_TET_BOTTOM/Holechst_before_chrop.tiff
- __MACOSX/Figure4/4B/B_TET_BOTTOM/._Holechst_before_chrop.tiff
- Figure4/4B/B_TET_BOTTOM/Merged.tiff
- __MACOSX/Figure4/4B/B_TET_BOTTOM/._Merged.tiff
- Figure4/4B/B_TET_BOTTOM/foxg1_before_chrop.tiff
- __MACOSX/Figure4/4B/B_TET_BOTTOM/._foxg1_before_chrop.tiff
- Figure4/4B/B_TET_BOTTOM/pax6_before_chrop.tiff
- __MACOSX/Figure4/4B/B_TET_BOTTOM/._pax6_before_chrop.tiff
- Figure4/4B/B_TET_BOTTOM/Merged_main_before_chrop.tiff
- __MACOSX/Figure4/4B/B_TET_BOTTOM/._Merged_main_before_chrop.tiff
- Figure4/4B/B_TET_BOTTOM/Holechst_BW.tiff
- __MACOSX/Figure4/4B/B_TET_BOTTOM/._Holechst_BW.tiff
- Figure4/4B/B_TET_BOTTOM/pax6_BW.tiff
- __MACOSX/Figure4/4B/B_TET_BOTTOM/._pax6_BW.tiff
- Figure4/4B/B_CTR_TOP/foxg1_BW.tiff
- __MACOSX/Figure4/4B/B_CTR_TOP/._foxg1_BW.tiff
- Figure4/4B/B_CTR_TOP/.DS_Store
- __MACOSX/Figure4/4B/B_CTR_TOP/._.DS_Store
- Figure4/4B/B_CTR_TOP/Holechst_before_chrop.tiff
- __MACOSX/Figure4/4B/B_CTR_TOP/._Holechst_before_chrop.tiff
- Figure4/4B/B_CTR_TOP/Merged.tiff
- __MACOSX/Figure4/4B/B_CTR_TOP/._Merged.tiff
- Figure4/4B/B_CTR_TOP/foxg1_before_chrop.tiff
- __MACOSX/Figure4/4B/B_CTR_TOP/._foxg1_before_chrop.tiff
- Figure4/4B/B_CTR_TOP/pax6_before_chrop.tiff
- __MACOSX/Figure4/4B/B_CTR_TOP/._pax6_before_chrop.tiff
- Figure4/4B/B_CTR_TOP/Merged_main_before_chrop.tiff
- __MACOSX/Figure4/4B/B_CTR_TOP/._Merged_main_before_chrop.tiff
- Figure4/4B/B_CTR_TOP/Holechst_BW.tiff
- __MACOSX/Figure4/4B/B_CTR_TOP/._Holechst_BW.tiff
- Figure4/4B/B_CTR_TOP/pax6_BW.tiff
- __MACOSX/Figure4/4B/B_CTR_TOP/._pax6_BW.tiff
