# Supplementary material for: Single cell transcriptional perturbome in pluripotent stem cell models
Source: Mol Syst Biol. 2025 Dec 10;22(2):179–227. doi: 10.1038/s44320-025-00172-8 (PMC12864791; doi:10.1038/s44320-025-00172-8)
Supplement: Supplementary file 6 — Source data Fig. 6 [file 44320_2025_172_MOESM6_ESM.zip]

Archive with 112 entries (102 files):
- Figure6/
- __MACOSX/._Figure6
- Figure6/6H/
- __MACOSX/Figure6/._6H
- Figure6/6C_D/
- __MACOSX/Figure6/._6C_D
- Figure6/.DS_Store
- __MACOSX/Figure6/._.DS_Store
- Figure6/6B/
- __MACOSX/Figure6/._6B
- Figure6/6H/.DS_Store
- __MACOSX/Figure6/6H/._.DS_Store
- Figure6/6H/H_SMAD2_CTR_LEFT/
- __MACOSX/Figure6/6H/._H_SMAD2_CTR_LEFT
- Figure6/6H/README.rtf
- __MACOSX/Figure6/6H/._README.rtf
- Figure6/6H/H_SMAD2_TET_RIGHT/
- __MACOSX/Figure6/6H/._H_SMAD2_TET_RIGHT
- Figure6/6C_D/.DS_Store
- __MACOSX/Figure6/6C_D/._.DS_Store
- Figure6/6C_D/FACS_data_6C.xlsx
- __MACOSX/Figure6/6C_D/._FACS_data_6C.xlsx
- Figure6/6C_D/HISTOGRAMS_showed_in_6D.pdf
- __MACOSX/Figure6/6C_D/._HISTOGRAMS_showed_in_6D.pdf
- Figure6/6B/.DS_Store
- __MACOSX/Figure6/6B/._.DS_Store
- Figure6/6B/organoid_size.xlsx
- __MACOSX/Figure6/6B/._organoid_size.xlsx
- Figure6/6H/H_SMAD2_CTR_LEFT/top/
- __MACOSX/Figure6/6H/H_SMAD2_CTR_LEFT/._top
- Figure6/6H/H_SMAD2_CTR_LEFT/.DS_Store
- __MACOSX/Figure6/6H/H_SMAD2_CTR_LEFT/._.DS_Store
- Figure6/6H/H_SMAD2_CTR_LEFT/bottom/
- __MACOSX/Figure6/6H/H_SMAD2_CTR_LEFT/._bottom
- Figure6/6H/H_SMAD2_TET_RIGHT/top/
- __MACOSX/Figure6/6H/H_SMAD2_TET_RIGHT/._top
- Figure6/6H/H_SMAD2_TET_RIGHT/.DS_Store
- __MACOSX/Figure6/6H/H_SMAD2_TET_RIGHT/._.DS_Store
- Figure6/6H/H_SMAD2_TET_RIGHT/bottom/
- __MACOSX/Figure6/6H/H_SMAD2_TET_RIGHT/._bottom
- Figure6/6H/H_SMAD2_CTR_LEFT/top/.DS_Store
- __MACOSX/Figure6/6H/H_SMAD2_CTR_LEFT/top/._.DS_Store
- Figure6/6H/H_SMAD2_CTR_LEFT/top/SMAD_CTR_wt1_BW.tiff
- __MACOSX/Figure6/6H/H_SMAD2_CTR_LEFT/top/._SMAD_CTR_wt1_BW.tiff
- Figure6/6H/H_SMAD2_CTR_LEFT/top/SMAD_CTR_all_ch.tif
- __MACOSX/Figure6/6H/H_SMAD2_CTR_LEFT/top/._SMAD_CTR_all_ch.tif
- Figure6/6H/H_SMAD2_CTR_LEFT/top/SMAD_CTR_hoechst.tif
- __MACOSX/Figure6/6H/H_SMAD2_CTR_LEFT/top/._SMAD_CTR_hoechst.tif
- Figure6/6H/H_SMAD2_CTR_LEFT/top/SMAD_CTR_merged.tif
- __MACOSX/Figure6/6H/H_SMAD2_CTR_LEFT/top/._SMAD_CTR_merged.tif
- Figure6/6H/H_SMAD2_CTR_LEFT/top/SMAD_CTR_aAct.tif
- __MACOSX/Figure6/6H/H_SMAD2_CTR_LEFT/top/._SMAD_CTR_aAct.tif
- Figure6/6H/H_SMAD2_CTR_LEFT/top/SMAD_CTR_wt1.tif
- __MACOSX/Figure6/6H/H_SMAD2_CTR_LEFT/top/._SMAD_CTR_wt1.tif
- Figure6/6H/H_SMAD2_CTR_LEFT/top/SMAD_CTR_hoechst_BW.tiff
- __MACOSX/Figure6/6H/H_SMAD2_CTR_LEFT/top/._SMAD_CTR_hoechst_BW.tiff
- Figure6/6H/H_SMAD2_CTR_LEFT/top/SMAD_CTR_aAct_BW.tiff
- __MACOSX/Figure6/6H/H_SMAD2_CTR_LEFT/top/._SMAD_CTR_aAct_BW.tiff
- Figure6/6H/H_SMAD2_CTR_LEFT/bottom/Smad_ctrl_aAct_BW.tiff
- __MACOSX/Figure6/6H/H_SMAD2_CTR_LEFT/bottom/._Smad_ctrl_aAct_BW.tiff
- Figure6/6H/H_SMAD2_CTR_LEFT/bottom/.DS_Store
- __MACOSX/Figure6/6H/H_SMAD2_CTR_LEFT/bottom/._.DS_Store
- Figure6/6H/H_SMAD2_CTR_LEFT/bottom/Smad_ctrl_merged.tif
- __MACOSX/Figure6/6H/H_SMAD2_CTR_LEFT/bottom/._Smad_ctrl_merged.tif
- Figure6/6H/H_SMAD2_CTR_LEFT/bottom/Smad_ctrl_hoechst.tif
- __MACOSX/Figure6/6H/H_SMAD2_CTR_LEFT/bottom/._Smad_ctrl_hoechst.tif
- Figure6/6H/H_SMAD2_CTR_LEFT/bottom/Smad_ctrl_all_ch.tif
- __MACOSX/Figure6/6H/H_SMAD2_CTR_LEFT/bottom/._Smad_ctrl_all_ch.tif
- Figure6/6H/H_SMAD2_CTR_LEFT/bottom/Smad_ctrl_col1a1.tif
- __MACOSX/Figure6/6H/H_SMAD2_CTR_LEFT/bottom/._Smad_ctrl_col1a1.tif
- Figure6/6H/H_SMAD2_CTR_LEFT/bottom/Smad_ctrl_col1a1_BW.tiff
- __MACOSX/Figure6/6H/H_SMAD2_CTR_LEFT/bottom/._Smad_ctrl_col1a1_BW.tiff
- Figure6/6H/H_SMAD2_CTR_LEFT/bottom/Smad_ctrl_aAct.tif
- __MACOSX/Figure6/6H/H_SMAD2_CTR_LEFT/bottom/._Smad_ctrl_aAct.tif
- Figure6/6H/H_SMAD2_CTR_LEFT/bottom/Smad_ctrl_hoechst_BW.tiff
- __MACOSX/Figure6/6H/H_SMAD2_CTR_LEFT/bottom/._Smad_ctrl_hoechst_BW.tiff
- Figure6/6H/H_SMAD2_TET_RIGHT/top/SMAD_TET_hoechst_BW.tiff
- __MACOSX/Figure6/6H/H_SMAD2_TET_RIGHT/top/._SMAD_TET_hoechst_BW.tiff
- Figure6/6H/H_SMAD2_TET_RIGHT/top/SMAD_TET_merged.tif
- __MACOSX/Figure6/6H/H_SMAD2_TET_RIGHT/top/._SMAD_TET_merged.tif
- Figure6/6H/H_SMAD2_TET_RIGHT/top/SMAD_TET_wt1.tif
- __MACOSX/Figure6/6H/H_SMAD2_TET_RIGHT/top/._SMAD_TET_wt1.tif
- Figure6/6H/H_SMAD2_TET_RIGHT/top/.DS_Store
- __MACOSX/Figure6/6H/H_SMAD2_TET_RIGHT/top/._.DS_Store
- Figure6/6H/H_SMAD2_TET_RIGHT/top/SMAD_TET_aAct_BW.tiff
- __MACOSX/Figure6/6H/H_SMAD2_TET_RIGHT/top/._SMAD_TET_aAct_BW.tiff
- Figure6/6H/H_SMAD2_TET_RIGHT/top/SMAD_TET_hoechst.tif
- __MACOSX/Figure6/6H/H_SMAD2_TET_RIGHT/top/._SMAD_TET_hoechst.tif
- Figure6/6H/H_SMAD2_TET_RIGHT/top/SMAD_TET_wt1_BW.tif
- __MACOSX/Figure6/6H/H_SMAD2_TET_RIGHT/top/._SMAD_TET_wt1_BW.tif
- Figure6/6H/H_SMAD2_TET_RIGHT/top/SMAD_TET_all_ch.tif
- __MACOSX/Figure6/6H/H_SMAD2_TET_RIGHT/top/._SMAD_TET_all_ch.tif
- Figure6/6H/H_SMAD2_TET_RIGHT/top/SMAD_TET_aAct.tif
- __MACOSX/Figure6/6H/H_SMAD2_TET_RIGHT/top/._SMAD_TET_aAct.tif
- Figure6/6H/H_SMAD2_TET_RIGHT/bottom/Smad_tet_hoechst_BW.tiff
- __MACOSX/Figure6/6H/H_SMAD2_TET_RIGHT/bottom/._Smad_tet_hoechst_BW.tiff
- Figure6/6H/H_SMAD2_TET_RIGHT/bottom/Smad_tet_merged.tif
- __MACOSX/Figure6/6H/H_SMAD2_TET_RIGHT/bottom/._Smad_tet_merged.tif
- Figure6/6H/H_SMAD2_TET_RIGHT/bottom/.DS_Store
- __MACOSX/Figure6/6H/H_SMAD2_TET_RIGHT/bottom/._.DS_Store
- Figure6/6H/H_SMAD2_TET_RIGHT/bottom/Smad_tet_col1a1_BW.tiff
- __MACOSX/Figure6/6H/H_SMAD2_TET_RIGHT/bottom/._Smad_tet_col1a1_BW.tiff
- Figure6/6H/H_SMAD2_TET_RIGHT/bottom/Smad_tet_aAct_BW.tiff
- __MACOSX/Figure6/6H/H_SMAD2_TET_RIGHT/bottom/._Smad_tet_aAct_BW.tiff
- Figure6/6H/H_SMAD2_TET_RIGHT/bottom/Smad_tet_hoechst.tif
- __MACOSX/Figure6/6H/H_SMAD2_TET_RIGHT/bottom/._Smad_tet_hoechst.tif
- Figure6/6H/H_SMAD2_TET_RIGHT/bottom/Smad_tet_col1a1.tif
- __MACOSX/Figure6/6H/H_SMAD2_TET_RIGHT/bottom/._Smad_tet_col1a1.tif
- Figure6/6H/H_SMAD2_TET_RIGHT/bottom/Smad_tet_all_ch.tif
- __MACOSX/Figure6/6H/H_SMAD2_TET_RIGHT/bottom/._Smad_tet_all_ch.tif
- Figure6/6H/H_SMAD2_TET_RIGHT/bottom/Smad_tet_aAct.tif
- __MACOSX/Figure6/6H/H_SMAD2_TET_RIGHT/bottom/._Smad_tet_aAct.tif
