# Supplementary material for: Single cell transcriptional perturbome in pluripotent stem cell models
Source: Mol Syst Biol. 2025 Dec 10;22(2):179–227. doi: 10.1038/s44320-025-00172-8 (PMC12864791; doi:10.1038/s44320-025-00172-8)
Supplement: Supplementary file 6 — Source data Fig. 6 [file 44320_2025_172_MOESM6_ESM.zip › Figure6/6C_D/FACS_data_6C.xlsx]

## Sheet: % showed in C and D
	CTR			TET
	Diff07	Diff08	Diff10	Diff07	Diff08	Diff10
B2M	57.2	40.9	35.3	51.2	32.8	35.7
SMAD2	65.5	44.3	44.5	36.6	20.3	6.32

## Sheet: MFI data
	CTR			TET
	Diff07	Diff08	Diff10	Diff07	Diff08	Diff10
B2M	6328	12893	11380	3714	9390	10746
SMAD2	5169	14314	18310	4624	9778	8040
