# Supplementary material for: Single cell transcriptional perturbome in pluripotent stem cell models
Source: Mol Syst Biol. 2025 Dec 10;22(2):179–227. doi: 10.1038/s44320-025-00172-8 (PMC12864791; doi:10.1038/s44320-025-00172-8)
Supplement: Supplementary file 6 — Source data Fig. 6 [file 44320_2025_172_MOESM6_ESM.zip › Figure6/6B/organoid_size.xlsx]

## Sheet: Sheet1
Days	SMAD2 CTR			SMAD2 TET			B2M CTR			B2M TET			SMAD2 CTR POOL			SMAD2 TET POOL			B2M CTR POOL			B2M TET POOL
	mean	SD	N	mean	SD	N	mean	SD	N	mean	SD	N	mean	SD	N	mean	SD	N	mean	SD	N	mean	SD	N
2.5	586210	46035.2	3	486396	29858.5	3	622163	12912.5	3	571506	73830.7	3	611405	26030.3	1	557462	29202	1	706095	28407.6	1	647648	18518.5	1
3.5	1.12798e+06	89425.9	3	705092	62729.7	3	1.05792e+06	150805	3	1.00156e+06	218641	3	1.04151e+06	74603.6	1	772128	83585.5	1	1.21883e+06	74971.7	1	1.06269e+06	70514.5	1
4.5	1.86724e+06	213447	3	729568	29954	3	1.64411e+06	264168	3	1.53307e+06	468956	3	1.64523e+06	125385	1	783138	124752	1	1.91602e+06	142519	1	1.45457e+06	141819	1
5.5	2.26798e+06	199187	3	740207	77507.5	3	1.55961e+06	348500	3	1.67436e+06	622652	3	1518915	110352	1	675396	65493.5	1	1.75345e+06	116272	1	1.17415e+06	135170	1
6.5	2.08248e+06	212636	3	739685	125071	3	1.1605e+06	102803	3	1.35097e+06	342772	3	1.34822e+06	95254.9	1	646353	67449.5	1	1.50901e+06	120371	1	1.1166e+06	85506.8	1
7.5	2.11197e+06	329955	3	717287	132542	3	1.19351e+06	120405	3	1.40235e+06	335726	3	1.3914e+06	97294.6	1	671193	63769.1	1	1.56742e+06	130459	1	1.2385e+06	87721.5	1
