# Supplementary material for: Single cell transcriptional perturbome in pluripotent stem cell models
Source: Mol Syst Biol. 2025 Dec 10;22(2):179–227. doi: 10.1038/s44320-025-00172-8 (PMC12864791; doi:10.1038/s44320-025-00172-8)
Supplement: Supplementary file 7 — Source data Fig. 7 [file 44320_2025_172_MOESM7_ESM.zip]

Archive with 16 entries (12 files):
- Figure7/
- __MACOSX/._Figure7
- Figure7/.DS_Store
- __MACOSX/Figure7/._.DS_Store
- Figure7/7C/
- __MACOSX/Figure7/._7C
- Figure7/7B/
- __MACOSX/Figure7/._7B
- Figure7/7E/
- __MACOSX/Figure7/._7E
- Figure7/7C/Figure7C western blot.tiff
- __MACOSX/Figure7/7C/._Figure7C western blot.tiff
- Figure7/7B/KD Kinetics_SMAD2.xlsx
- __MACOSX/Figure7/7B/._KD Kinetics_SMAD2.xlsx
- Figure7/7E/d12_TTN_FACS_mRNA.xlsx
- __MACOSX/Figure7/7E/._d12_TTN_FACS_mRNA.xlsx
