# Supplementary material for: Single cell transcriptional perturbome in pluripotent stem cell models
Source: Mol Syst Biol. 2025 Dec 10;22(2):179–227. doi: 10.1038/s44320-025-00172-8 (PMC12864791; doi:10.1038/s44320-025-00172-8)
Supplement: Supplementary file 7 — Source data Fig. 7 [file 44320_2025_172_MOESM7_ESM.zip › Figure7/7B/KD Kinetics_SMAD2.xlsx]

## Sheet: B
	SMAD2 mRNA		SMAD2 Protein
Days	SMAD2 r1	SMAD2 r2	SMAD2 r1	SMAD2 r2
0	0.92	1.08	1	1
1	0.34	0.33	0.83	0.66
2	0.29	0.26	0.58	0.65
3	0.3	0.22
4	0.33	0.32	0.31	0.69
5	0.26	0.27
6	0.28	0.25	0.19	0.48
1	0.3	0.59	0.64	0.57
2	0.57	0.84	0.89	0.49
3	0.51	0.84
4	0.59	1.03	1.29	0.62
5	0.69	0.84
6	1	0.94	1.4	1.16
7	0.71	1.11
8	0.71	0.95	1.01	0.68
0	0.82	1.3	1.12	0.82

## Sheet: SMAD2_raw_RNA
CAT 1	REP	SAMPLE ID		SAMPLE NUM	HK	AVG. HK	GENE	Inter-replicate delta Ct	HK-GENE	% HK	AVG %	STERR %		SAMPLE ID	NORM	AVG NORM	STERR NORM					REP	SAMPLE ID	CAT 1	AVG %	STERR %		AVG NORM	STERR NORM
0D KD	R1	SMAD2_0D_KD_R1	1	48	22.2905	22.3529	23.3465	0.0481453	-0.993591	0.502226	0.510748	0.00852148		SMAD2_0D_KD_R1	0.903996	0.919334	0.0153385		REF. R1&2	0.555562		R1	B2M_0D_KD_R1	0D KD B2M	0.584749	0.0168887		1.05253	0.0303992
				48	22.4153	22.3529	23.2983	0.0481453	-0.945446	0.519269					0.934673				SMAD2 0 6day R1	0.510748		R1	B2M_6D_KD_R1	6D KD B2M	0.781796	0.0284412		1.40722	0.0511935
6D KD	R1	SMAD2_6D_KD_R1	2	49	22.1725	22.0908	24.8493	0.103559	-2.75846	0.147782	0.153281	0.00549905		SMAD2_6D_KD_R1	0.266005	0.275903	0.00989817		SMAD2 0 6day R2	0.600377		R1	SMAD2_0D_KD_R1	0D KD	0.510748	0.00852148		0.919334	0.0153385
				49	22.0092	22.0908	24.7457	0.103559	-2.6549	0.15878					0.285801							R1	SMAD2_1D_KD_R1	1D KD	0.188564	0.00499583		0.339411	0.00899239
4D KD	R1	SMAD2_4D_KD_R1	3	50	22.0924	22.3111	24.6677	0.206345	-2.3566	0.19525	0.18224	0.0130105		SMAD2_4D_KD_R1	0.351446	0.328028	0.0234185					R1	SMAD2_2D_KD_R1	2D KD	0.163377	0.00035769		0.294075	0.000643834
				50	22.5298	22.3111	24.8741	0.206345	-2.56295	0.169229					0.304609							R1	SMAD2_3D_KD_R1	3D KD	0.16748	0.00515803		0.30146	0.00928434				qPCR data showing very quick knockdown with 65% KD after only 1 day of TET treatment, and no apparant leakiness
2D KD	R1	SMAD2_2D_KD_R1	4	51	23.0551	22.6035	25.214	0.00631714	-2.61057	0.163735	0.163377	0.00035769		SMAD2_2D_KD_R1	0.294719	0.294075	0.000643834					R1	SMAD2_4D_KD_R1	4D KD	0.18224	0.0130105		0.328028	0.0234185
				51	22.1519	22.6035	25.2203	0.00631714	-2.61688	0.163019					0.293431							R1	SMAD2_5D_KD_R1	5D KD	0.141838	0.0176224		0.255305	0.03172
0D KD B2M	R1	B2M_0D_KD_R1	5	52	23.993	23.8585	24.6749	0.0833588	-0.816393	0.56786	0.584749	0.0168887		B2M_0D_KD_R1	1.02214	1.05253	0.0303992					R1	SMAD2_6D_KD_R1	6D KD	0.153281	0.00549905		0.275903	0.00989817
				52	23.724	23.8585	24.5915	0.0833588	-0.733034	0.601637					1.08293							R1	SMAD2_1D_Rec._R1	Rec. 1D	0.164932	0.012989		0.296874	0.0233799
5D KD	R1	SMAD2_5D_KD_R1	6	53	23.064	22.8634	25.8725	0.360353	-3.00909	0.124215	0.141838	0.0176224		SMAD2_5D_KD_R1	0.223585	0.255305	0.03172					R1	SMAD2_2D_Rec._R1	Rec. 2D	0.317094	0.00104323		0.570763	0.00187779
				53	22.6628	22.8634	25.5121	0.360353	-2.64873	0.15946					0.287025							R1	SMAD2_3D_Rec._R1	Rec. 3D	0.285488	0.0130003		0.513873	0.0234002
3D KD	R1	SMAD2_3D_KD_R1	7	54	22.7286	22.7657	25.3888	0.088892	-2.62307	0.162322	0.16748	0.00515803		SMAD2_3D_KD_R1	0.292176	0.30146	0.00928434					R1	SMAD2_4D_Rec._R1	Rec. 4D	0.326474	0.0152993		0.587646	0.0275384
				54	22.8029	22.7657	25.2999	0.088892	-2.53418	0.172638					0.310745							R1	SMAD2_5D_Rec._R1	Rec. 5D	0.381326	0.0288923		0.686379	0.0520055
1D KD	R1	SMAD2_1D_KD_R1	8	55	22.5464	22.6908	25.1364	0.0764637	-2.44561	0.183568	0.188564	0.00499583		SMAD2_1D_KD_R1	0.330419	0.339411	0.00899239					R1	SMAD2_6D_Rec._R1	Rec. 6D	0.556153	0.000974973		1.00106	0.00175493
				55	22.8353	22.6908	25.06	0.0764637	-2.36915	0.19356					0.348403							R1	SMAD2_7D_Rec._R1	Rec. 7D	0.395698	0.0429126		0.712247	0.0772417
6D KD B2M	R1	B2M_6D_KD_R1	9	56	24.5192	24.6044	25.013	0.105015	-0.408598	0.753355	0.781796	0.0284412		B2M_6D_KD_R1	1.35602	1.40722	0.0511935					R1	SMAD2_8D_Rec._R1	Rec. 8D	0.395843	0.0374097		0.712509	0.0673367
				56	24.6895	24.6044	24.9079	0.105015	-0.303583	0.810238					1.45841							R1	SMAD2_Full_Rec._R1_1	Rec. CTRL	0.482904	0.0592314	0.822782	0.869216	0.106615
Rec. CTRL	R1	SMAD2_Full_Rec._R1_1	10	57	22.4175	22.4404	23.6794	0.355703	-1.23898	0.423672	0.482904	0.0592314		SMAD2_Full_Rec._R1_1	0.762601	0.869216	0.106615					R1	SMAD2_Full_Rec._R1_2	Rec. CTRL	0.43131	0.033833		0.776348	0.0608986
				57	22.4633	22.4404	23.3237	0.355703	-0.883276	0.542135					0.975831							R1	B2M_Full_Rec._R1_1	Rec. CTRL B2M	0.478892	0.000292506	0.924256	0.861994	0.000526504
Rec. CTRL	R1	SMAD2_Full_Rec._R1_2	11	58	22.1458	22.1646	23.4956	0.226803	-1.33106	0.397477	0.43131	0.033833		SMAD2_Full_Rec._R1_2	0.715449	0.776348	0.0608986					R1	B2M_Full_Rec._R1_2	Rec. CTRL B2M	0.548072	0.0422441		0.986517	0.0760385
				58	22.1833	22.1646	23.2688	0.226803	-1.10425	0.465143					0.837247							REP	SAMPLE ID	CAT 1	AVG %	STERR %		AVG %	STERR %
Rec. CTRL B2M	R1	B2M_Full_Rec._R1_1	12	59	22.9709	22.8225	23.8856	0.00176239	-1.06311	0.478599	0.478892	0.000292506		B2M_Full_Rec._R1_1	0.861468	0.861994	0.000526504					R2	B2M_0D_KD_R2	0D KD B2M	0.470788	0.00232408		0.847407	0.0041833
				59	22.674	22.8225	23.8838	0.00176239	-1.06135	0.479184					0.862521							R2	B2M_6D_KD_R2	6D KD B2M	0.794918	0.365776		1.43083	0.658388
Rec. CTRL B2M	R1	B2M_Full_Rec._R1_2	13	60	22.6291	22.5264	23.2868	0.222841	-0.760441	0.590316	0.548072	0.0422441		B2M_Full_Rec._R1_2	1.06256	0.986517	0.0760385					R2	SMAD2_0D_KD_R2	0D KD	0.600377	0.0158037		1.08067	0.0284464
				60	22.4237	22.5264	23.5097	0.222841	-0.983282	0.505828					0.910479							R2	SMAD2_1D_KD_R2	1D KD	0.184331	0.0018311		0.331792	0.00329594
Rec. 8D	R1	SMAD2_8D_Rec._R1	14	61	22.4058	22.1146	23.3213	0.273504	-1.20672	0.433253	0.395843	0.0374097		SMAD2_8D_Rec._R1	0.779845	0.712509	0.0673367					R2	SMAD2_2D_KD_R2	2D KD	0.14717	0.00321379		0.264904	0.00578475
				61	21.8234	22.1146	23.5948	0.273504	-1.48022	0.358433					0.645172							R2	SMAD2_3D_KD_R2	3D KD	0.124353	0.0150642		0.223833	0.0271153
Rec. 6D	R1	SMAD2_6D_Rec._R1	15	62	21.956	22.017	22.8659	0.00505829	-0.848978	0.555178	0.556153	0.000974973		SMAD2_6D_Rec._R1	0.999308	1.00106	0.00175493					R2	SMAD2_4D_KD_R2	4D KD	0.176852	0.00456393		0.31833	0.00821497
				62	22.0779	22.017	22.8609	0.00505829	-0.84392	0.557128					1.00282							R2	SMAD2_5D_KD_R2	5D KD	0.149171	0.00933596		0.268504	0.0168045
Rec. 2D	R1	SMAD2_2D_Rec._R1	16	64	22.3058	22.1324	23.7847	0.00949287	-1.65228	0.318137	0.317094	0.00104323		SMAD2_2D_Rec._R1	0.57264	0.570763	0.00187779					R2	SMAD2_6D_KD_R2	6D KD	0.138126	0.0142664		0.248623	0.0256792
				64	21.9591	22.1324	23.7942	0.00949287	-1.66177	0.316051					0.568885							R2	SMAD2_1D_Rec._R2	Rec. 1D	0.32923	0.00322849		0.592607	0.0058112
Rec. 4D	R1	SMAD2_4D_Rec._R1	17	65	22.1317	22.0581	23.607	0.135315	-1.54889	0.341774	0.326474	0.0152993		SMAD2_4D_Rec._R1	0.615185	0.587646	0.0275384					R2	SMAD2_2D_Rec._R2	Rec. 2D	0.468718	0.0118749		0.843682	0.0213745
				65	21.9846	22.0581	23.7423	0.135315	-1.6842	0.311175					0.560108							R2	SMAD2_3D_Rec._R2	Rec. 3D	0.468291	0.0103988		0.842914	0.0187176
Rec. 7D	R1	SMAD2_7D_Rec._R1	18	66	22.0341	22.1765	23.6796	0.31415	-1.50314	0.352785	0.395698	0.0429126		SMAD2_7D_Rec._R1	0.635005	0.712247	0.0772417					R2	SMAD2_4D_Rec._R2	Rec. 4D	0.571104	0.0539985		1.02797	0.097196
				66	22.3189	22.1765	23.3655	0.31415	-1.18899	0.43861					0.789489							R2	SMAD2_5D_Rec._R2	Rec. 5D	0.468155	0.0411607		0.842669	0.0740883
Rec. 5D	R1	SMAD2_5D_Rec._R1	19	67	22.431	22.2319	23.5175	0.21904	-1.28554	0.410218	0.381326	0.0288923		SMAD2_5D_Rec._R1	0.738384	0.686379	0.0520055					R2	SMAD2_6D_Rec._R2	Rec. 6D	0.522354	0.0222749		0.940225	0.0400944
				67	22.0329	22.2319	23.7365	0.21904	-1.50458	0.352434					0.634373							R2	SMAD2_7D_Rec._R2	Rec. 7D	0.615218	0.0377159		1.10738	0.0678878
Rec. 1D	R1	SMAD2_1D_Rec._R1	20	68	22.1736	22.2331	24.7238	0.227707	-2.49069	0.177921	0.164932	0.012989		SMAD2_1D_Rec._R1	0.320254	0.296874	0.0233799					R2	SMAD2_8D_Rec._R2	Rec. 8D	0.526929	0.0132824		0.948461	0.0239081
				68	22.2927	22.2331	24.9515	0.227707	-2.7184	0.151943					0.273494							R2	SMAD2_Full_Rec._R2_1	Rec. CTRL	0.679836	0.0516541	1.29841	1.22369	0.0929762
Rec. 3D	R1	SMAD2_3D_Rec._R1	21	69	22.5876	22.4362	24.1804	0.131483	-1.74425	0.298489	0.285488	0.0130003		SMAD2_3D_Rec._R1	0.537273	0.513873	0.0234002					R2	SMAD2_Full_Rec._R2_2	Rec. CTRL	0.762855	0.0115697		1.37312	0.0208252
				69	22.2847	22.4362	24.3119	0.131483	-1.87574	0.272488					0.490472							R2	B2M_Full_Rec._R2_2	Rec. CTRL B2M	0.716841	0.104869	1.36501	1.2903	0.188762
0D KD	R2	SMAD2_0D_KD_R2	23	71	22.4729	22.3801	23.0787	0.0759697	-0.698574	0.616181	0.600377	0.0158037		SMAD2_0D_KD_R2	1.10911	1.08067	0.0284464					R2	B2M_Full_Rec._R2_1	Rec. CTRL B2M	0.799851	0.0164116		1.43971	0.0295405
				71	22.2873	22.3801	23.1546	0.0759697	-0.774544	0.584573					1.05222
6D KD	R2	SMAD2_6D_KD_R2	24	72	22.3117	22.2189	24.9331	0.299086	-2.71414	0.152392	0.138126	0.0142664		SMAD2_6D_KD_R2	0.274302	0.248623	0.0256792
				72	22.1262	22.2189	25.2322	0.299086	-3.01323	0.123859					0.222944
4D KD	R2	SMAD2_4D_KD_R2	25	73	22.3394	22.4441	24.9812	0.0744781	-2.5371	0.172288	0.176852	0.00456393		SMAD2_4D_KD_R2	0.310115	0.31833	0.00821497
				73	22.5488	22.4441	24.9067	0.0744781	-2.46262	0.181416					0.326545								SAMPLE ID	CAT 1	AVG %	STERR %		AVG %		33.5602	% LEFT
2D KD	R2	SMAD2_2D_KD_R2	26	74	22.4063	22.5005	25.2968	0.0630188	-2.79629	0.143957	0.14717	0.00321379		SMAD2_2D_KD_R2	0.259119	0.264904	0.00578475						B2M_0D_KD_R2	0D KD B2M	0.527768			0.949971
				74	22.5948	22.5005	25.2338	0.0630188	-2.73327	0.150384					0.270688								B2M_6D_KD_R2	6D KD B2M	0.788357			1.41903		0.335602	FC
0D KD B2M	R2	B2M_0D_KD_R2	27	75	22.3247	22.3584	23.4381	0.0142441	-1.07975	0.473112	0.470788	0.00232408		B2M_0D_KD_R2	0.851591	0.847407	0.0041833						SMAD2_0D_KD_R2	0D KD	0.555562			1		66.4398	% KD
				75	22.3921	22.3584	23.4524	0.0142441	-1.09399	0.468464					0.843224								SMAD2_1D_KD_R2	1D KD	0.186448			0.335602
5D KD	R2	SMAD2_5D_KD_R2	28	76	22.4179	22.3299	25.1681	0.18082	-2.8382	0.139835	0.149171	0.00933596		SMAD2_5D_KD_R2	0.2517	0.268504	0.0168045						SMAD2_2D_KD_R2	2D KD	0.155274			0.279489
				76	22.2418	22.3299	24.9872	0.18082	-2.65738	0.158507					0.285309								SMAD2_3D_KD_R2	3D KD	0.145917			0.262647
3D KD	R2	SMAD2_3D_KD_R2	29	77	22.2144	22.1866	25.0292	0.351263	-2.84251	0.139418	0.124353	0.0150642		SMAD2_3D_KD_R2	0.250949	0.223833	0.0271153						SMAD2_4D_KD_R2	4D KD	0.179546			0.323179
				77	22.1589	22.1866	25.3804	0.351263	-3.19378	0.109289					0.196718								SMAD2_5D_KD_R2	5D KD	0.145504			0.261905
1D KD	R2	SMAD2_1D_KD_R2	30	78	22.2329	22.3078	24.7618	0.0286636	-2.45403	0.1825	0.184331	0.0018311		SMAD2_1D_KD_R2	0.328496	0.331792	0.00329594						SMAD2_6D_KD_R2	6D KD	0.145703			0.262263
				78	22.3826	22.3078	24.7331	0.0286636	-2.42537	0.186162					0.335088								SMAD2_1D_Rec._R2	Rec. 1D	0.247081			0.44474
6D KD B2M	R2	B2M_6D_KD_R2	31	79	22.6485	22.5485	22.3335	1.43546	0.214987	1.16069	0.794918	0.365776		B2M_6D_KD_R2	2.08922	1.43083	0.658388						SMAD2_2D_Rec._R2	Rec. 2D	0.392906			0.707222
				79	22.4486	22.5485	23.769	1.43546	-1.22047	0.429142					0.772447								SMAD2_3D_Rec._R2	Rec. 3D	0.37689			0.678393
Rec. CTRL	R2	SMAD2_Full_Rec._R2_1	32	80	22.4604	22.3024	22.9731	0.219656	-0.670746	0.628182	0.679836	0.0516541		SMAD2_Full_Rec._R2_1	1.13071	1.22369	0.0929762						SMAD2_4D_Rec._R2	Rec. 4D	0.448789			0.807811
				80	22.1444	22.3024	22.7534	0.219656	-0.45109	0.73149					1.31667								SMAD2_5D_Rec._R2	Rec. 5D	0.424741			0.764524
Rec. CTRL	R2	SMAD2_Full_Rec._R2_2	33	81	22.7236	22.5554	22.9242	0.0437641	-0.368803	0.774425	0.762855	0.0115697		SMAD2_Full_Rec._R2_2	1.39395	1.37312	0.0208252						SMAD2_6D_Rec._R2	Rec. 6D	0.539253			0.970644
				81	22.3872	22.5554	22.968	0.0437641	-0.412567	0.751285					1.3523								SMAD2_7D_Rec._R2	Rec. 7D	0.505458			0.909813
Rec. CTRL B2M	R2	B2M_Full_Rec._R2_2	34	82	22.2397	22.2835	22.5668	0.425163	-0.283299	0.82171	0.716841	0.104869		B2M_Full_Rec._R2_2	1.47906	1.2903	0.188762						SMAD2_8D_Rec._R2	Rec. 8D	0.461386			0.830485
				82	22.3272	22.2835	22.9919	0.425163	-0.708463	0.611972					1.10154								SMAD2_Full_Rec._R2_1	Rec. CTRL	0.58137			1.04645
Rec. CTRL B2M	R2	B2M_Full_Rec._R2_1	35	83	22.6955	22.7015	23.0536	0.0592117	-0.352107	0.783439	0.799851	0.0164116		B2M_Full_Rec._R2_1	1.41017	1.43971	0.0295405						SMAD2_Full_Rec._R2_2	Rec. CTRL	0.597082			1.07474
				83	22.7076	22.7015	22.9944	0.0592117	-0.292895	0.816262					1.46925								B2M_Full_Rec._R2_2	Rec. CTRL B2M	0.597866			1.07615
Rec. 8D	R2	SMAD2_8D_Rec._R2	36	84	22.0615	22.1315	23.0199	0.0727482	-0.888404	0.540211	0.526929	0.0132824		SMAD2_8D_Rec._R2	0.972369	0.948461	0.0239081						B2M_Full_Rec._R2_1	Rec. CTRL B2M	0.673961			1.21312
				84	22.2016	22.1315	23.0927	0.0727482	-0.961152	0.513647					0.924553
Rec. 6D	R2	SMAD2_6D_Rec._R2	37	85	22.5009	22.3697	23.2464	0.123117	-0.876656	0.544629	0.522354	0.0222749		SMAD2_6D_Rec._R2	0.980319	0.940225	0.0400944
				85	22.2385	22.3697	23.3695	0.123117	-0.999773	0.500079					0.900131
Rec. 4D	R2	SMAD2_4D_Rec._R2	38	86	22.3943	22.1902	23.1417	0.273634	-0.951469	0.517106	0.571104	0.0539985		SMAD2_4D_Rec._R2	0.930779	1.02797	0.097196
				86	21.9861	22.1902	22.868	0.273634	-0.677835	0.625102					1.12517
Rec. 2D	R2	SMAD2_2D_Rec._R2	39	87	22.4051	22.232	23.3622	0.0731163	-1.13023	0.456843	0.468718	0.0118749		SMAD2_2D_Rec._R2	0.822307	0.843682	0.0213745
				87	22.0589	22.232	23.2891	0.0731163	-1.05711	0.480593					0.865056
Rec. 7D	R2	SMAD2_7D_Rec._R2	40	88	22.5398	22.3688	22.9838	0.177111	-0.614991	0.652934	0.615218	0.0377159		SMAD2_7D_Rec._R2	1.17527	1.10738	0.0678878
				88	22.1978	22.3688	23.1609	0.177111	-0.792102	0.577502					1.03949
Rec. 5D	R2	SMAD2_5D_Rec._R2	41	89	22.5188	22.4062	23.634	0.254343	-1.22771	0.426995	0.468155	0.0411607		SMAD2_5D_Rec._R2	0.768581	0.842669	0.0740883
				89	22.2937	22.4062	23.3796	0.254343	-0.973367	0.509316					0.916758
Rec. 3D	R2	SMAD2_3D_Rec._R2	42	90	21.9111	22.0832	23.1461	0.0640831	-1.06284	0.47869	0.468291	0.0103988		SMAD2_3D_Rec._R2	0.861632	0.842914	0.0187176
				90	22.2553	22.0832	23.2101	0.0640831	-1.12692	0.457893					0.824197
Rec. 1D	R2	SMAD2_1D_Rec._R2	43	91	22.7138	22.7698	24.3869	0.0282955	-1.61705	0.326002	0.32923	0.00322849		SMAD2_1D_Rec._R2	0.586796	0.592607	0.0058112
				91	22.8259	22.7698	24.3586	0.0282955	-1.58875	0.332459					0.598418
		H20	44	H20	Undetermined	#DIV/0!	Undetermined	#VALUE!	#DIV/0!	#DIV/0!	#DIV/0!	#DIV/0!		H20	#DIV/0!	#DIV/0!	#DIV/0!
				H20	Undetermined	#DIV/0!	Undetermined	#VALUE!	#DIV/0!	#DIV/0!					#DIV/0!
		NO RT #68	45	NO RT #68	Undetermined	#DIV/0!	Undetermined	#VALUE!	#DIV/0!	#DIV/0!	#DIV/0!	#DIV/0!		NO RT #68	#DIV/0!	#DIV/0!	#DIV/0!
				NO RT #68	Undetermined	#DIV/0!	Undetermined	#VALUE!	#DIV/0!	#DIV/0!					#DIV/0!

## Sheet: HPRT
CAT 1	REP	SAMPLE ID		SAMPLE NUM	"HK"	AVG. HK	GENE	Inter-replicate delta Ct	HK-GENE	% HK	AVG %	STERR %		NORM	AVG NORM	STERR NORM					REP	SAMPLE ID	CAT 1	AVG %	STERR %
0D KD	R1	SMAD2_0D_KD_R1	1	48	22	22	22.2905	0.124805	-0.290487	0.817626	0.783747	0.0338793		1.06312	1.01907	0.0440515		REF. R1&2	0.769083		R1	B2M_0D_KD_R1	0D KD B2M	0.276959	0.0257398
				48	22	22	22.4153	0.124805	-0.415293	0.749867				0.975015				SMAD2 0 6day R1	0.817626		R1	B2M_6D_KD_R1	6D KD B2M	0.164728	0.00970706
6D KD	R1	SMAD2_6D_KD_R1	2	49	22	22	22.1725	0.163324	-0.172503	0.887302	0.94048	0.0531781		1.15372	1.22286	0.0691448		SMAD2 0 6day R2	0.720539		R1	SMAD2_0D_KD_R1	0D KD	0.783747	0.0338793
				49	22	22	22.0092	0.163324	-0.00917816	0.993658				1.292							R1	SMAD2_1D_KD_R1	1D KD	0.622607	0.0621324
4D KD	R1	SMAD2_4D_KD_R1	3	50	22	22	22.0924	0.437408	-0.0924091	0.937955	0.815299	0.122656		1.21958	1.06009	0.159484					R1	SMAD2_2D_KD_R1	2D KD	0.690684	0.20941
				50	22	22	22.5298	0.437408	-0.529818	0.692642				0.900608							R1	SMAD2_3D_KD_R1	3D KD	0.588346	0.0151365
2D KD	R1	SMAD2_2D_KD_R1	4	51	22	22	23.0551	0.903217	-1.05507	0.481274	0.690684	0.20941		0.625777	0.898063	0.272286					R1	SMAD2_4D_KD_R1	4D KD	0.815299	0.122656
				51	22	22	22.1519	0.903217	-0.151852	0.900094				1.17035							R1	SMAD2_5D_KD_R1	5D KD	0.55497	0.0766641
0D KD B2M	R1	B2M_0D_KD_R1	5	52	22	22	23.993	0.268936	-1.99298	0.251219	0.276959	0.0257398		0.326648	0.360116	0.0334681					R1	SMAD2_6D_KD_R1	6D KD	0.94048	0.0531781
				52	22	22	23.724	0.268936	-1.72405	0.302698				0.393584							R1	SMAD2_1D_Rec._R1	Rec. 1D	0.851512	0.0351117
5D KD	R1	SMAD2_5D_KD_R1	6	53	22	22	23.064	0.401155	-1.064	0.478306	0.55497	0.0766641		0.621917	0.7216	0.0996825					R1	SMAD2_2D_Rec._R1	Rec. 2D	0.918883	0.109887
				53	22	22	22.6628	0.401155	-0.66284	0.631634				0.821282							R1	SMAD2_3D_Rec._R1	Rec. 3D	0.743175	0.0777098
3D KD	R1	SMAD2_3D_KD_R1	7	54	22	22	22.7286	0.0742493	-0.728617	0.603482	0.588346	0.0151365		0.784678	0.764997	0.0196812					R1	SMAD2_4D_Rec._R1	Rec. 4D	0.961745	0.0489624
				54	22	22	22.8029	0.0742493	-0.802866	0.573209				0.745316							R1	SMAD2_5D_Rec._R1	Rec. 5D	0.859614	0.11786
1D KD	R1	SMAD2_1D_KD_R1	8	55	22	22	22.5464	0.288906	-0.546373	0.684739	0.622607	0.0621324		0.890333	0.809545	0.0807877					R1	SMAD2_6D_Rec._R1	Rec. 6D	0.989201	0.0417736
				55	22	22	22.8353	0.288906	-0.835279	0.560474				0.728757							R1	SMAD2_7D_Rec._R1	Rec. 7D	0.889156	0.0874595
6D KD B2M	R1	B2M_6D_KD_R1	9	56	22	22	24.5192	0.170227	-2.51924	0.174435	0.164728	0.00970706		0.226809	0.214187	0.0126216					R1	SMAD2_8D_Rec._R1	Rec. 8D	0.94254	0.187712
				56	22	22	24.6895	0.170227	-2.68947	0.155021				0.201566							R1	SMAD2_Full_Rec._R1_1	Rec. CTRL	0.737002	0.0116954
Rec. CTRL	R1	SMAD2_Full_Rec._R1_1	10	57	22	22	22.4175	0.0457916	-0.417545	0.748697	0.737002	0.0116954		0.973494	0.958287	0.0152069					R1	SMAD2_Full_Rec._R1_2	Rec. CTRL	0.892273	0.0115829
				57	22	22	22.4633	0.0457916	-0.463337	0.725307				0.94308							R1	B2M_Full_Rec._R1_1	Rec. CTRL B2M	0.568468	0.0582955
Rec. CTRL	R1	SMAD2_Full_Rec._R1_2	11	58	22	22	22.1458	0.0374584	-0.145836	0.903856	0.892273	0.0115829		1.17524	1.16018	0.0150607					R1	B2M_Full_Rec._R1_2	Rec. CTRL B2M	0.696049	0.0494771
				58	22	22	22.1833	0.0374584	-0.183294	0.88069				1.14512							REP	SAMPLE ID	CAT 1	AVG %	STERR %
Rec. CTRL B2M	R1	B2M_Full_Rec._R1_1	12	59	22	22	22.9709	0.296936	-0.970943	0.510172	0.568468	0.0582955		0.663352	0.739151	0.0757987					R2	B2M_0D_KD_R2	0D KD B2M	0.780244	0.0182121
				59	22	22	22.674	0.296936	-0.674007	0.626763				0.814949							R2	B2M_6D_KD_R2	6D KD B2M	0.685355	0.0473916
Rec. CTRL B2M	R1	B2M_Full_Rec._R1_2	13	60	22	22	22.6291	0.205448	-0.629118	0.646572	0.696049	0.0494771		0.840705	0.905038	0.0643326					R2	SMAD2_0D_KD_R2	0D KD	0.769981	0.049442
				60	22	22	22.4237	0.205448	-0.42367	0.745526				0.96937							R2	SMAD2_1D_KD_R2	1D KD	0.808987	0.0419541
Rec. 8D	R1	SMAD2_8D_Rec._R1	14	61	22	22	22.4058	0.582426	-0.405781	0.754828	0.94254	0.187712		0.981465	1.22554	0.244073					R2	SMAD2_2D_KD_R2	2D KD	0.708366	0.0462092
				61	22	22	21.8234	0.582426	0.176645	1.13025				1.46961							R2	SMAD2_3D_KD_R2	3D KD	0.878808	0.0168953
Rec. 6D	R1	SMAD2_6D_Rec._R1	15	62	22	22	21.956	0.121922	0.0440083	1.03097	0.989201	0.0417736		1.34052	1.28621	0.0543161					R2	SMAD2_4D_KD_R2	4D KD	0.736976	0.0533775
				62	22	22	22.0779	0.121922	-0.0779133	0.947427				1.23189							R2	SMAD2_5D_KD_R2	5D KD	0.797093	0.0485954
Rec. 2D	R1	SMAD2_2D_Rec._R1	16	64	22	22	22.3058	0.346716	-0.305796	0.808996	0.918883	0.109887		1.0519	1.19478	0.142881					R2	SMAD2_6D_KD_R2	6D KD	0.860979	0.05528
				64	22	22	21.9591	0.346716	0.0409203	1.02877				1.33766							R2	SMAD2_1D_Rec._R2	Rec. 1D	0.586931	0.0227926
Rec. 4D	R1	SMAD2_4D_Rec._R1	17	65	22	22	22.1317	0.147022	-0.131657	0.912783	0.961745	0.0489624		1.18685	1.25051	0.0636634					R2	SMAD2_2D_Rec._R2	Rec. 2D	0.857577	0.102395
				65	22	22	21.9846	0.147022	0.0153656	1.01071				1.31417							R2	SMAD2_3D_Rec._R2	Rec. 3D	0.95067	0.112854
Rec. 7D	R1	SMAD2_7D_Rec._R1	18	66	22	22	22.0341	0.284735	-0.0341377	0.976615	0.889156	0.0874595		1.26984	1.15613	0.113719					R2	SMAD2_4D_Rec._R2	Rec. 4D	0.88527	0.124397
				66	22	22	22.3189	0.284735	-0.318872	0.801696				1.04241							R2	SMAD2_5D_Rec._R2	Rec. 5D	0.756882	0.0589296
Rec. 5D	R1	SMAD2_5D_Rec._R1	19	67	22	22	22.431	0.398117	-0.430986	0.741754	0.859614	0.11786		0.964467	1.11771	0.153247					R2	SMAD2_6D_Rec._R2	Rec. 6D	0.77714	0.0704739
				67	22	22	22.0329	0.398117	-0.0328693	0.977474				1.27096							R2	SMAD2_7D_Rec._R2	Rec. 7D	0.779887	0.0920134
Rec. 1D	R1	SMAD2_1D_Rec._R1	20	68	22	22	22.1736	0.119045	-0.173607	0.886623	0.851512	0.0351117		1.15283	1.10718	0.045654					R2	SMAD2_8D_Rec._R2	Rec. 8D	0.913938	0.0443343
				68	22	22	22.2927	0.119045	-0.292652	0.8164				1.06152							R2	SMAD2_Full_Rec._R2_1	Rec. CTRL	0.815797	0.0889878
Rec. 3D	R1	SMAD2_3D_Rec._R1	21	69	22	22	22.5876	0.302816	-0.587564	0.665465	0.743175	0.0777098		0.865272	0.966314	0.101042					R2	SMAD2_Full_Rec._R2_2	Rec. CTRL	0.685095	0.0795016
				69	22	22	22.2847	0.302816	-0.284748	0.820885				1.06736							R2	B2M_Full_Rec._R2_2	Rec. CTRL B2M	0.822	0.0249402
0D KD	R2	SMAD2_0D_KD_R2	23	71	22	22	22.4729	0.185532	-0.472851	0.720539	0.769981	0.049442		0.936882	1.00117	0.0642869					R2	B2M_Full_Rec._R2_1	Rec. CTRL B2M	0.614921	0.00259214
				71	22	22	22.2873	0.185532	-0.287319	0.819423				1.06546
6D KD	R2	SMAD2_6D_KD_R2	24	72	22	22	22.3117	0.185514	-0.311687	0.805699	0.860979	0.05528		1.04761	1.11949	0.0718778
				72	22	22	22.1262	0.185514	-0.126173	0.916259				1.19137
4D KD	R2	SMAD2_4D_KD_R2	25	73	22	22	22.3394	0.209349	-0.33943	0.790354	0.736976	0.0533775		1.02766	0.958254	0.0694041
				73	22	22	22.5488	0.209349	-0.548779	0.683599				0.888849								SAMPLE ID	CAT 1	AVG %
2D KD	R2	SMAD2_2D_KD_R2	26	74	22	22	22.4063	0.188492	-0.406263	0.754575	0.708366	0.0462092		0.981137	0.921053	0.0600835						B2M_0D_KD_R2	0D KD B2M	0.528601
				74	22	22	22.5948	0.188492	-0.594755	0.662157				0.86097								B2M_6D_KD_R2	6D KD B2M	0.425041
0D KD B2M	R2	B2M_0D_KD_R2	27	75	22	22	22.3247	0.0673618	-0.324715	0.798456	0.780244	0.0182121		1.03819	1.01451	0.0236803						SMAD2_0D_KD_R2	0D KD	0.776864
				75	22	22	22.3921	0.0673618	-0.392076	0.762032				0.990832								SMAD2_1D_KD_R2	1D KD	0.715797
5D KD	R2	SMAD2_5D_KD_R2	28	76	22	22	22.4179	0.176128	-0.417931	0.748497	0.797093	0.0485954		0.973234	1.03642	0.0631861						SMAD2_2D_KD_R2	2D KD	0.699525
				76	22	22	22.2418	0.176128	-0.241802	0.845688				1.09961								SMAD2_3D_KD_R2	3D KD	0.733577
3D KD	R2	SMAD2_3D_KD_R2	29	77	22	22	22.2144	0.055479	-0.214386	0.861913	0.878808	0.0168953		1.1207	1.14267	0.0219681						SMAD2_4D_KD_R2	4D KD	0.776137
				77	22	22	22.1589	0.055479	-0.158907	0.895703				1.16464								SMAD2_5D_KD_R2	5D KD	0.676031
1D KD	R2	SMAD2_1D_KD_R2	30	78	22	22	22.2329	0.149771	-0.232868	0.850941	0.808987	0.0419541		1.10644	1.05189	0.0545508						SMAD2_6D_KD_R2	6D KD	0.90073
				78	22	22	22.3826	0.149771	-0.382639	0.767033				0.997335								SMAD2_1D_Rec._R2	Rec. 1D	0.719221
6D KD B2M	R2	B2M_6D_KD_R2	31	79	22	22	22.6485	0.199841	-0.648455	0.637963	0.685355	0.0473916		0.829512	0.891133	0.0616209						SMAD2_2D_Rec._R2	Rec. 2D	0.88823
				79	22	22	22.4486	0.199841	-0.448614	0.732746				0.952754								SMAD2_3D_Rec._R2	Rec. 3D	0.846922
Rec. CTRL	R2	SMAD2_Full_Rec._R2_1	32	80	22	22	22.4604	0.315998	-0.460352	0.726809	0.815797	0.0889878		0.945034	1.06074	0.115706						SMAD2_4D_Rec._R2	Rec. 4D	0.923507
				80	22	22	22.1444	0.315998	-0.144354	0.904785				1.17645								SMAD2_5D_Rec._R2	Rec. 5D	0.808248
Rec. CTRL	R2	SMAD2_Full_Rec._R2_2	33	81	22	22	22.7236	0.336349	-0.723579	0.605593	0.685095	0.0795016		0.787423	0.890795	0.103372						SMAD2_6D_Rec._R2	Rec. 6D	0.88317
				81	22	22	22.3872	0.336349	-0.38723	0.764596				0.994167								SMAD2_7D_Rec._R2	Rec. 7D	0.834521
Rec. CTRL B2M	R2	B2M_Full_Rec._R2_2	34	82	22	22	22.2397	0.0875721	-0.239668	0.84694	0.822	0.0249402		1.10123	1.06881	0.0324285						SMAD2_8D_Rec._R2	Rec. 8D	0.928239
				82	22	22	22.3272	0.0875721	-0.32724	0.79706				1.03638								SMAD2_Full_Rec._R2_1	Rec. CTRL	0.776399
Rec. CTRL B2M	R2	B2M_Full_Rec._R2_1	35	83	22	22	22.6955	0.0121632	-0.695459	0.617513	0.614921	0.00259214		0.802921	0.799551	0.00337043						SMAD2_Full_Rec._R2_2	Rec. CTRL	0.788684
				83	22	22	22.7076	0.0121632	-0.707623	0.612328				0.79618								B2M_Full_Rec._R2_2	Rec. CTRL B2M	0.695234
Rec. 8D	R2	SMAD2_8D_Rec._R2	36	84	22	22	22.0615	0.140078	-0.0614929	0.958272	0.913938	0.0443343		1.24599	1.18835	0.0576457						B2M_Full_Rec._R2_1	Rec. CTRL B2M	0.655485
				84	22	22	22.2016	0.140078	-0.201571	0.869603				1.1307
Rec. 6D	R2	SMAD2_6D_Rec._R2	37	85	22	22	22.5009	0.262379	-0.5009	0.706666	0.77714	0.0704739		0.918842	1.01048	0.0916337
				85	22	22	22.2385	0.262379	-0.238522	0.847613				1.10211
Rec. 4D	R2	SMAD2_4D_Rec._R2	38	86	22	22	22.3943	0.408154	-0.394274	0.760872	0.88527	0.124397		0.989325	1.15107	0.161748
				86	22	22	21.9861	0.408154	0.0138798	1.00967				1.31282
Rec. 2D	R2	SMAD2_2D_Rec._R2	39	87	22	22	22.4051	0.346169	-0.405104	0.755182	0.857577	0.102395		0.981926	1.11507	0.133139
				87	22	22	22.0589	0.346169	-0.0589352	0.959972				1.2482
Rec. 7D	R2	SMAD2_7D_Rec._R2	40	88	22	22	22.5398	0.34202	-0.539785	0.687873	0.779887	0.0920134		0.894407	1.01405	0.11964
				88	22	22	22.1978	0.34202	-0.197765	0.8719				1.13369
Rec. 5D	R2	SMAD2_5D_Rec._R2	41	89	22	22	22.5188	0.225107	-0.518799	0.697953	0.756882	0.0589296		0.907513	0.984136	0.0766232
				89	22	22	22.2937	0.225107	-0.293692	0.815812				1.06076
Rec. 3D	R2	SMAD2_3D_Rec._R2	42	90	22	22	21.9111	0.344147	0.0888519	1.06352	0.95067	0.112854		1.38285	1.23611	0.146738
				90	22	22	22.2553	0.344147	-0.255295	0.837816				1.08937
Rec. 1D	R2	SMAD2_1D_Rec._R2	43	91	22	22	22.7138	0.112106	-0.713772	0.609724	0.586931	0.0227926		0.792794	0.763158	0.0296361
				91	22	22	22.8259	0.112106	-0.825878	0.564139				0.733522
		H20	44	H20	22	22	Undetermined	#VALUE!	#VALUE!	#VALUE!	#VALUE!	#VALUE!		#VALUE!	#VALUE!	#VALUE!
				H20	22	22	Undetermined	#VALUE!	#VALUE!	#VALUE!				#VALUE!
		NO RT #68	45	NO RT #68	22	22	Undetermined	#VALUE!	#VALUE!	#VALUE!	#VALUE!	#VALUE!		#VALUE!	#VALUE!	#VALUE!
				NO RT #68	22	22	Undetermined	#VALUE!	#VALUE!	#VALUE!				#VALUE!

## Sheet: SMAD2_protein_RAW
GEL/REP	Lane	Band No.	Protein	Band Label	FoldChange to SMAD2 0D KD	Adj. Volume (Int) SMAD2 normalised to Vinculin	Relative Front	Adj. Volume (Int)	Volume (Int)	Band %	Lane %
1	1	1	Vinculin	B2M_0D_KD_R1			0.242038	158808	493584	59.8941	36.8796
1	2	1	Vinculin	SMAD2_0D_KD_R1			0.228571	227604	449072	50.8303	30.7482
1	3	1	Vinculin	SMAD2_1D_KD_R1			0.242902	215332	446524	55.4425	32.1881
1	4	1	Vinculin	SMAD2_2D_KD_R1			0.233438	173576	490776	64.1676	39.419
1	5	1	Vinculin	SMAD2_4D_KD_R1			0.220126	140816	513396	76.7791	48.435
1	6	1	Vinculin	SMAD2_6D_KD_R1			0.221875	140920	541684	84.714	62.994
1	7	1	Vinculin	SMAD2_1D_Rec._R1			0.224299	156000	510276	61.9323	39.1236
1	8	1	Vinculin	SMAD2_2D_Rec._R1			0.220497	170664	460876	53.8474	32.0978
1	9	1	Vinculin	SMAD2_4D_Rec._R1			0.263158	221052	355056	44.4154	16.6994
1	10	1	Vinculin	SMAD2_6D_Rec._R1			0.256173	216736	298376	42.5306	15.3393
1	11	1	Vinculin	SMAD2_8D_Rec._R1			0.254601	363844	578708	50.6332	25.4705
1	12	1	Vinculin	SMAD2_Full_Rec._R1			0.226994	264420	440128	48.0488	17.6913
1	13	1	Vinculin	B2M_Full_Rec._R1			0.165138	410748	453024	54.8656	22.1907
1	1	2	SMAD2	B2M_0D_KD_R1	0.692229	0.669614	0.646497	106340	608660	40.1059	24.6951
1	2	2	SMAD2	SMAD2_0D_KD_R1	1	0.967329	0.638095	220168	621348	49.1697	29.7436
1	3	2	SMAD2	SMAD2_1D_KD_R1	0.830814	0.803671	0.640379	173056	602628	44.5575	25.8686
1	4	2	SMAD2	SMAD2_2D_KD_R1	0.577278	0.558418	0.62776	96928	698620	35.8324	22.0123
1	5	2	SMAD2	SMAD2_4D_KD_R1	0.312652	0.302437	0.616352	42588	709696	23.2209	14.6485
1	6	2	SMAD2	SMAD2_6D_KD_R1	0.186537	0.180443	0.54375	25428	773240	15.286	11.3668
1	7	2	SMAD2	SMAD2_1D_Rec._R1	0.635427	0.614667	0.598131	95888	703664	38.0677	24.048
1	8	2	SMAD2	SMAD2_2D_Rec._R1	0.886047	0.857099	0.608696	146276	650676	46.1526	27.511
1	9	2	SMAD2	SMAD2_4D_Rec._R1	1.29374	1.25147	0.504644	276640	510120	55.5846	20.8988
1	10	2	SMAD2	SMAD2_6D_Rec._R1	1.39688	1.35125	0.493827	292864	480220	57.4694	20.7272
1	11	2	SMAD2	SMAD2_8D_Rec._R1	1.00792	0.974989	0.472393	354744	508196	49.3668	24.8335
1	12	2	SMAD2	SMAD2_Full_Rec._R1	1.11774	1.08122	0.481595	285896	454012	51.9512	19.1281
1	13	2	SMAD2	B2M_Full_Rec._R1	0.85042	0.822636	0.449541	337896	446680	45.1344	18.2549
2	1	1	Vinculin	B2M_0D_KD_R2			0.305648	104104	509756	39.6986	16.9675
2	2	1	Vinculin	SMAD2_0D_KD_R2			0.313531	120588	556296	38.6114	21.4464
2	13	1	Vinculin	SMAD2_1D_KD_R2			0.260606	165620	739544	48.6482	34.0387
2	3	1	Vinculin	SMAD2_2D_KD_R2			0.311475	109148	618956	49.2954	26.6134
2	4	1	Vinculin	SMAD2_4D_KD_R2			0.285714	90844	697632	47.7845	26.8728
2	5	1	Vinculin	SMAD2_6D_KD_R2			0.258065	83200	653484	56.9395	32
2	6	1	Vinculin	SMAD2_1D_Rec._R2			0.268371	92664	645684	52.2581	25.1021
2	7	1	Vinculin	SMAD2_2D_Rec._R2			0.253968	103220	707356	56.2961	27.2965
2	8	1	Vinculin	SMAD2_4D_Rec._R2			0.334385	159432	631488	50.2788	16.6866
2	9	1	Vinculin	SMAD2_6D_Rec._R2			0.277259	92872	668980	35.206	19.6178
2	10	1	Vinculin	SMAD2_8D_Rec._R2			0.297214	137540	605748	48.0472	24.6138
2	11	1	Vinculin	SMAD2_Full_Rec._R2_1			0.266871	122512	647712	43.4927	25.7655
2	12	1	Vinculin	B2M_Full_Rec._R2_1			0.271341	156780	596076	48.3173	27.3073
2	1	2	SMAD2	B2M_0D_KD_R2	1.41031	2.24226	0.684385	233428	384384	69.1573	38.0456
2	2	2	SMAD2	SMAD2_0D_KD_R2	1	1.58991	0.673267	191724	386516	61.3886	34.0978
2	13	2	SMAD2	SMAD2_1D_KD_R2	0.66392	1.05557	0.584848	174824	442624	51.3518	35.9303
2	3	2	SMAD2	SMAD2_2D_KD_R2	0.646946	1.02859	0.662295	112268	458224	50.7046	27.3742
2	4	2	SMAD2	SMAD2_4D_KD_R2	0.687291	1.09273	0.623377	99268	507520	52.2155	29.3647
2	5	2	SMAD2	SMAD2_6D_KD_R2	0.475656	0.75625	0.574194	62920	473044	43.0605	24.2
2	6	2	SMAD2	SMAD2_1D_Rec._R2	0.574611	0.91358	0.5623	84656	390884	47.7419	22.9328
2	7	2	SMAD2	SMAD2_2D_Rec._R2	0.488281	0.776322	0.561905	80132	375336	43.7039	21.1909
2	8	2	SMAD2	SMAD2_4D_Rec._R2	0.621992	0.988911	0.55836	157664	278044	49.7212	16.5016
2	9	2	SMAD2	SMAD2_6D_Rec._R2	1.15757	1.84043	0.638629	170924	343044	64.794	36.105
2	10	2	SMAD2	SMAD2_8D_Rec._R2	0.680092	1.08129	0.634675	148720	250588	51.9528	26.6146
2	11	2	SMAD2	SMAD2_Full_Rec._R2_1	0.817176	1.29924	0.613497	159172	320996	56.5073	33.4755
2	12	2	SMAD2	B2M_Full_Rec._R2_1	0.672775	1.06965	0.60061	167700	294528	51.6827	29.2093
