# Supplementary material for: Single cell transcriptional perturbome in pluripotent stem cell models
Source: Mol Syst Biol. 2025 Dec 10;22(2):179–227. doi: 10.1038/s44320-025-00172-8 (PMC12864791; doi:10.1038/s44320-025-00172-8)
Supplement: Supplementary file 7 — Source data Fig. 7 [file 44320_2025_172_MOESM7_ESM.zip › Figure7/7E/d12_TTN_FACS_mRNA.xlsx]

## Sheet: % TTN EGFP + cells
CTR	CP rescue	eCM rescue	KD	CP KD	eCM KD
50.15	30.2	16.45	21.55	63.25	60.4
24.45	44.85	15.05	10.33	20.15	21.35
48.7	31	12.835	13.5	57.25	56.4
26.2	33.3	14.55	14.1	32.75	33.1

## Sheet: MYH7 mRNA
SMAD2 ctrl	Early KD	Early Rec	Late KD	Late Rec	SMAD2 TET
1089.28	596.02	476.53	730.99	104.2	186.84
658.12	379.05	606.97	727.07	205.77	128.39
833.34	365.69	304.22	309.73	203.42	174.64
882.09	391.86	2051.08	881.56	254.79	219.8

## Sheet: WT1 mRNA
SMAD2 ctrl	Early KD	Early Rec	Late KD	Late Rec	SMAD2 TET
0.03	0.06	15.59	0.2	48.2	39.5
0.05	0.07	0.24	0.07	22.52	25.65
21.04	7.68	29.89	7.58	49.64	35.11
0.23	0.14	3.47	0.07	38.35	18.28

## Sheet: COL1A1 mRNA
SMAD2 ctrl	Early KD	Early Rec	Late KD	Late Rec	SMAD2 TET
1860.78	1473.82	3172.75	1732.3	3848.62	4377.19
3555.5	1960.73	3021.7	2261.69	3997.77	3738.6
3578.91	2860.61	3129.19	2134.49	4345.27	3806.89
2305.55	2903.01	1959.41	2335.12	3729.28	4557.73
