# Supplementary material for: Single cell transcriptional perturbome in pluripotent stem cell models
Source: Mol Syst Biol. 2025 Dec 10;22(2):179–227. doi: 10.1038/s44320-025-00172-8 (PMC12864791; doi:10.1038/s44320-025-00172-8)
Supplement: Supplementary file 8 — EV Figure Source Data [file 44320_2025_172_MOESM8_ESM.zip]

Archive with 14 entries (13 files):
- EV figures/
- __MACOSX/._EV figures
- EV figures/FigEV1.zip
- __MACOSX/EV figures/._FigEV1.zip
- EV figures/FigEV3.zip
- __MACOSX/EV figures/._FigEV3.zip
- EV figures/FigEV7.zip
- __MACOSX/EV figures/._FigEV7.zip
- EV figures/FigEV6.zip
- __MACOSX/EV figures/._FigEV6.zip
- EV figures/FigEV4.zip
- __MACOSX/EV figures/._FigEV4.zip
- EV figures/FigEV5.zip
- __MACOSX/EV figures/._FigEV5.zip
